# Supplementary material for: Metabolomic datasets of an apple progeny carrying resistance quantitative trait loci to apple scab before or after inoculation of the pathogen Venturia inaequalis
Source: Data Brief. 2025 Apr 16;60:111566. doi: 10.1016/j.dib.2025.111566 (PMC12048810; doi:10.1016/j.dib.2025.111566)
Supplement: Supplementary file 1 [file mmc1.zip]

Archive with 1 entries (1 files):
- Supplementary file 1-Analytic workflow for CDiscoverer.txt
