# Supplementary material for: Metabolomic datasets of an apple progeny carrying resistance quantitative trait loci to apple scab before or after inoculation of the pathogen Venturia inaequalis
Source: Data Brief. 2025 Apr 16;60:111566. doi: 10.1016/j.dib.2025.111566 (PMC12048810; doi:10.1016/j.dib.2025.111566)
Supplement: Supplementary file 1 [file mmc1.zip › Supplementary file 1-Analytic workflow for CDiscoverer.txt]

Search name: Pommier-Romane-Fevrier 22-Test 4-23-05-23
Search description: -
Search date: 23/05/2023 17:02:48
Created with Discoverer version: 3.3.2.31

[Input Files (0)]
      -->Select Spectra (2)

      [Select Spectra (2)]
            -->Align Retention Times (ChromAlign) (1)

            [Align Retention Times (ChromAlign) (1)]
                  -->Detect Compounds (3)

                  [Detect Compounds (3)]
                        -->Group Compounds (4)

                        [Group Compounds (4)]
                              -->Fill Gaps (6)
                              -->Assign Compound Annotations (10)
                              -->Predict Compositions (11)
                              -->Search Mass Lists (13)
                              -->Search mzVault (14)

                              [Fill Gaps (6)]
                                    -->Apply SERRF QC Correction (5)

                                    [Apply SERRF QC Correction (5)]
                                          -->Mark Background Compounds (7)

                                    [Assign Compound Annotations (10)]
                                          -->Generate Molecular Networks (15)

                                          [Mark Background Compounds (7)]

                                          [Generate Molecular Networks (15)]

                                          [Predict Compositions (11)]

                                          [Search Mass Lists (13)]

                                          [Search mzVault (14)]

                                          [Differential Analysis (8)]

                                          [Descriptive Statistics (9)]

------------------------------------------------------------------
Processing node 0: Input Files
------------------------------------------------------------------
Input Data:
- File Name(s) (Hidden):
	D:\COMPOUND DISCOVERER\UTILISATEURS\magot2\Donnée orbitrap\2023 02 Pommier Automne 2022\20230210\FMA-10-02-23-Blank-01.raw
	D:\COMPOUND DISCOVERER\UTILISATEURS\magot2\Donnée orbitrap\2023 02 Pommier Automne 2022\20230210\FMA-10-02-23-Blank-02.raw
	D:\COMPOUND DISCOVERER\UTILISATEURS\magot2\Donnée orbitrap\2023 02 Pommier Automne 2022\20230210\FMA-10-02-23-Blank-03.raw
	D:\COMPOUND DISCOVERER\UTILISATEURS\magot2\Donnée orbitrap\2023 02 Pommier Automne 2022\20230210\FMA-10-02-23-QC-1.raw
	D:\COMPOUND DISCOVERER\UTILISATEURS\magot2\Donnée orbitrap\2023 02 Pommier Automne 2022\20230210\FMA-10-02-23-096-2.raw
	D:\COMPOUND DISCOVERER\UTILISATEURS\magot2\Donnée orbitrap\2023 02 Pommier Automne 2022\20230210\FMA-10-02-23-079-3.raw
	D:\COMPOUND DISCOVERER\UTILISATEURS\magot2\Donnée orbitrap\2023 02 Pommier Automne 2022\20230210\FMA-10-02-23-088-3.raw
	D:\COMPOUND DISCOVERER\UTILISATEURS\magot2\Donnée orbitrap\2023 02 Pommier Automne 2022\20230210\FMA-10-02-23-239-2.raw
	D:\COMPOUND DISCOVERER\UTILISATEURS\magot2\Donnée orbitrap\2023 02 Pommier Automne 2022\20230210\FMA-10-02-23-075-3.raw
	D:\COMPOUND DISCOVERER\UTILISATEURS\magot2\Donnée orbitrap\2023 02 Pommier Automne 2022\20230210\FMA-10-02-23-076-3.raw
	D:\COMPOUND DISCOVERER\UTILISATEURS\magot2\Donnée orbitrap\2023 02 Pommier Automne 2022\20230210\FMA-10-02-23-267-2.raw
	D:\COMPOUND DISCOVERER\UTILISATEURS\magot2\Donnée orbitrap\2023 02 Pommier Automne 2022\20230210\FMA-10-02-23-291-3.raw
	D:\COMPOUND DISCOVERER\UTILISATEURS\magot2\Donnée orbitrap\2023 02 Pommier Automne 2022\20230210\FMA-10-02-23-206-2.raw
	D:\COMPOUND DISCOVERER\UTILISATEURS\magot2\Donnée orbitrap\2023 02 Pommier Automne 2022\20230210\FMA-10-02-23-155-3.raw
	D:\COMPOUND DISCOVERER\UTILISATEURS\magot2\Donnée orbitrap\2023 02 Pommier Automne 2022\20230210\FMA-10-02-23-240-3.raw
	D:\COMPOUND DISCOVERER\UTILISATEURS\magot2\Donnée orbitrap\2023 02 Pommier Automne 2022\20230210\FMA-10-02-23-187-3.raw
	D:\COMPOUND DISCOVERER\UTILISATEURS\magot2\Donnée orbitrap\2023 02 Pommier Automne 2022\20230210\FMA-10-02-23-146-3.raw
	D:\COMPOUND DISCOVERER\UTILISATEURS\magot2\Donnée orbitrap\2023 02 Pommier Automne 2022\20230210\FMA-10-02-23-089-3.raw
	D:\COMPOUND DISCOVERER\UTILISATEURS\magot2\Donnée orbitrap\2023 02 Pommier Automne 2022\20230210\FMA-10-02-23-210-2.raw
	D:\COMPOUND DISCOVERER\UTILISATEURS\magot2\Donnée orbitrap\2023 02 Pommier Automne 2022\20230210\FMA-10-02-23-024-3.raw
	D:\COMPOUND DISCOVERER\UTILISATEURS\magot2\Donnée orbitrap\2023 02 Pommier Automne 2022\20230210\FMA-10-02-23-QC-2.raw
	D:\COMPOUND DISCOVERER\UTILISATEURS\magot2\Donnée orbitrap\2023 02 Pommier Automne 2022\20230210\FMA-10-02-23-113-2.raw
	D:\COMPOUND DISCOVERER\UTILISATEURS\magot2\Donnée orbitrap\2023 02 Pommier Automne 2022\20230210\FMA-10-02-23-295-3.raw
	D:\COMPOUND DISCOVERER\UTILISATEURS\magot2\Donnée orbitrap\2023 02 Pommier Automne 2022\20230210\FMA-10-02-23-205-3.raw
	D:\COMPOUND DISCOVERER\UTILISATEURS\magot2\Donnée orbitrap\2023 02 Pommier Automne 2022\20230210\FMA-10-02-23-059-3.raw
	D:\COMPOUND DISCOVERER\UTILISATEURS\magot2\Donnée orbitrap\2023 02 Pommier Automne 2022\20230210\FMA-10-02-23-218-2.raw
	D:\COMPOUND DISCOVERER\UTILISATEURS\magot2\Donnée orbitrap\2023 02 Pommier Automne 2022\20230210\FMA-10-02-23-127-3.raw
	D:\COMPOUND DISCOVERER\UTILISATEURS\magot2\Donnée orbitrap\2023 02 Pommier Automne 2022\20230210\FMA-10-02-23-023-3.raw
	D:\COMPOUND DISCOVERER\UTILISATEURS\magot2\Donnée orbitrap\2023 02 Pommier Automne 2022\20230210\FMA-10-02-23-278-3.raw
	D:\COMPOUND DISCOVERER\UTILISATEURS\magot2\Donnée orbitrap\2023 02 Pommier Automne 2022\20230210\FMA-10-02-23-308-3.raw
	D:\COMPOUND DISCOVERER\UTILISATEURS\magot2\Donnée orbitrap\2023 02 Pommier Automne 2022\20230210\FMA-10-02-23-072-2.raw
	D:\COMPOUND DISCOVERER\UTILISATEURS\magot2\Donnée orbitrap\2023 02 Pommier Automne 2022\20230210\FMA-10-02-23-256-3.raw
	D:\COMPOUND DISCOVERER\UTILISATEURS\magot2\Donnée orbitrap\2023 02 Pommier Automne 2022\20230210\FMA-10-02-23-058-2.raw
	D:\COMPOUND DISCOVERER\UTILISATEURS\magot2\Donnée orbitrap\2023 02 Pommier Automne 2022\20230210\FMA-10-02-23-245-3.raw
	D:\COMPOUND DISCOVERER\UTILISATEURS\magot2\Donnée orbitrap\2023 02 Pommier Automne 2022\20230210\FMA-10-02-23-243-3.raw
	D:\COMPOUND DISCOVERER\UTILISATEURS\magot2\Donnée orbitrap\2023 02 Pommier Automne 2022\20230210\FMA-10-02-23-338-2.raw
	D:\COMPOUND DISCOVERER\UTILISATEURS\magot2\Donnée orbitrap\2023 02 Pommier Automne 2022\20230210\FMA-10-02-23-007-3.raw
	D:\COMPOUND DISCOVERER\UTILISATEURS\magot2\Donnée orbitrap\2023 02 Pommier Automne 2022\20230210\FMA-10-02-23-054-2.raw
	D:\COMPOUND DISCOVERER\UTILISATEURS\magot2\Donnée orbitrap\2023 02 Pommier Automne 2022\20230210\FMA-10-02-23-294-2.raw
	D:\COMPOUND DISCOVERER\UTILISATEURS\magot2\Donnée orbitrap\2023 02 Pommier Automne 2022\20230210\FMA-10-02-23-QC-3.raw
	D:\COMPOUND DISCOVERER\UTILISATEURS\magot2\Donnée orbitrap\2023 02 Pommier Automne 2022\20230210\FMA-10-02-23-123-3.raw
	D:\COMPOUND DISCOVERER\UTILISATEURS\magot2\Donnée orbitrap\2023 02 Pommier Automne 2022\20230210\FMA-10-02-23-167-3.raw
	D:\COMPOUND DISCOVERER\UTILISATEURS\magot2\Donnée orbitrap\2023 02 Pommier Automne 2022\20230210\FMA-10-02-23-233-3.raw
	D:\COMPOUND DISCOVERER\UTILISATEURS\magot2\Donnée orbitrap\2023 02 Pommier Automne 2022\20230210\FMA-10-02-23-030-3.raw
	D:\COMPOUND DISCOVERER\UTILISATEURS\magot2\Donnée orbitrap\2023 02 Pommier Automne 2022\20230210\FMA-10-02-23-056-3.raw
	D:\COMPOUND DISCOVERER\UTILISATEURS\magot2\Donnée orbitrap\2023 02 Pommier Automne 2022\20230210\FMA-10-02-23-279-3.raw
	D:\COMPOUND DISCOVERER\UTILISATEURS\magot2\Donnée orbitrap\2023 02 Pommier Automne 2022\20230210\FMA-10-02-23-222-3.raw
	D:\COMPOUND DISCOVERER\UTILISATEURS\magot2\Donnée orbitrap\2023 02 Pommier Automne 2022\20230210\FMA-10-02-23-261-2.raw
	D:\COMPOUND DISCOVERER\UTILISATEURS\magot2\Donnée orbitrap\2023 02 Pommier Automne 2022\20230210\FMA-10-02-23-306-3.raw
	D:\COMPOUND DISCOVERER\UTILISATEURS\magot2\Donnée orbitrap\2023 02 Pommier Automne 2022\20230210\FMA-10-02-23-318-3.raw
	D:\COMPOUND DISCOVERER\UTILISATEURS\magot2\Donnée orbitrap\2023 02 Pommier Automne 2022\20230210\FMA-10-02-23-064-2.raw
	D:\COMPOUND DISCOVERER\UTILISATEURS\magot2\Donnée orbitrap\2023 02 Pommier Automne 2022\20230210\FMA-10-02-23-148-3.raw
	D:\COMPOUND DISCOVERER\UTILISATEURS\magot2\Donnée orbitrap\2023 02 Pommier Automne 2022\20230210\FMA-10-02-23-309-3.raw
	D:\COMPOUND DISCOVERER\UTILISATEURS\magot2\Donnée orbitrap\2023 02 Pommier Automne 2022\20230210\FMA-10-02-23-259-3.raw
	D:\COMPOUND DISCOVERER\UTILISATEURS\magot2\Donnée orbitrap\2023 02 Pommier Automne 2022\20230210\FMA-10-02-23-329-3.raw
	D:\COMPOUND DISCOVERER\UTILISATEURS\magot2\Donnée orbitrap\2023 02 Pommier Automne 2022\20230210\FMA-10-02-23-175-3.raw
	D:\COMPOUND DISCOVERER\UTILISATEURS\magot2\Donnée orbitrap\2023 02 Pommier Automne 2022\20230210\FMA-10-02-23-016-3.raw
	D:\COMPOUND DISCOVERER\UTILISATEURS\magot2\Donnée orbitrap\2023 02 Pommier Automne 2022\20230210\FMA-10-02-23-328-2.raw
	D:\COMPOUND DISCOVERER\UTILISATEURS\magot2\Donnée orbitrap\2023 02 Pommier Automne 2022\20230210\FMA-10-02-23-QC-4.raw
	D:\COMPOUND DISCOVERER\UTILISATEURS\magot2\Donnée orbitrap\2023 02 Pommier Automne 2022\20230210\FMA-10-02-23-321-3.raw
	D:\COMPOUND DISCOVERER\UTILISATEURS\magot2\Donnée orbitrap\2023 02 Pommier Automne 2022\20230210\FMA-10-02-23-QC-4_20230213091427.raw
	D:\COMPOUND DISCOVERER\UTILISATEURS\magot2\Donnée orbitrap\2023 02 Pommier Automne 2022\20230210\FMA-10-02-23-321-3_20230213094713.raw
	D:\COMPOUND DISCOVERER\UTILISATEURS\magot2\Donnée orbitrap\2023 02 Pommier Automne 2022\20230210\FMA-10-02-23-288-2.raw
	D:\COMPOUND DISCOVERER\UTILISATEURS\magot2\Donnée orbitrap\2023 02 Pommier Automne 2022\20230210\FMA-10-02-23-232-2.raw
	D:\COMPOUND DISCOVERER\UTILISATEURS\magot2\Donnée orbitrap\2023 02 Pommier Automne 2022\20230210\FMA-10-02-23-143-3.raw
	D:\COMPOUND DISCOVERER\UTILISATEURS\magot2\Donnée orbitrap\2023 02 Pommier Automne 2022\20230210\FMA-10-02-23-084-3.raw
	D:\COMPOUND DISCOVERER\UTILISATEURS\magot2\Donnée orbitrap\2023 02 Pommier Automne 2022\20230210\FMA-10-02-23-261-3.raw
	D:\COMPOUND DISCOVERER\UTILISATEURS\magot2\Donnée orbitrap\2023 02 Pommier Automne 2022\20230210\FMA-10-02-23-013-3.raw
	D:\COMPOUND DISCOVERER\UTILISATEURS\magot2\Donnée orbitrap\2023 02 Pommier Automne 2022\20230210\FMA-10-02-23-152-2.raw
	D:\COMPOUND DISCOVERER\UTILISATEURS\magot2\Donnée orbitrap\2023 02 Pommier Automne 2022\20230210\FMA-10-02-23-068-2.raw
	D:\COMPOUND DISCOVERER\UTILISATEURS\magot2\Donnée orbitrap\2023 02 Pommier Automne 2022\20230210\FMA-10-02-23-231-3.raw
	D:\COMPOUND DISCOVERER\UTILISATEURS\magot2\Donnée orbitrap\2023 02 Pommier Automne 2022\20230210\FMA-10-02-23-156-2.raw
	D:\COMPOUND DISCOVERER\UTILISATEURS\magot2\Donnée orbitrap\2023 02 Pommier Automne 2022\20230210\FMA-10-02-23-337-3.raw
	D:\COMPOUND DISCOVERER\UTILISATEURS\magot2\Donnée orbitrap\2023 02 Pommier Automne 2022\20230210\FMA-10-02-23-211-3.raw
	D:\COMPOUND DISCOVERER\UTILISATEURS\magot2\Donnée orbitrap\2023 02 Pommier Automne 2022\20230210\FMA-10-02-23-038-2.raw
	D:\COMPOUND DISCOVERER\UTILISATEURS\magot2\Donnée orbitrap\2023 02 Pommier Automne 2022\20230210\FMA-10-02-23-130-3.raw
	D:\COMPOUND DISCOVERER\UTILISATEURS\magot2\Donnée orbitrap\2023 02 Pommier Automne 2022\20230210\FMA-10-02-23-333-3.raw
	D:\COMPOUND DISCOVERER\UTILISATEURS\magot2\Donnée orbitrap\2023 02 Pommier Automne 2022\20230210\FMA-10-02-23-340-3.raw
	D:\COMPOUND DISCOVERER\UTILISATEURS\magot2\Donnée orbitrap\2023 02 Pommier Automne 2022\20230210\FMA-10-02-23-063-3.raw
	D:\COMPOUND DISCOVERER\UTILISATEURS\magot2\Donnée orbitrap\2023 02 Pommier Automne 2022\20230210\FMA-10-02-23-QC-5.raw
	D:\COMPOUND DISCOVERER\UTILISATEURS\magot2\Donnée orbitrap\2023 02 Pommier Automne 2022\20230210\FMA-10-02-23-135-3.raw
	D:\COMPOUND DISCOVERER\UTILISATEURS\magot2\Donnée orbitrap\2023 02 Pommier Automne 2022\20230210\FMA-10-02-23-040-3.raw
	D:\COMPOUND DISCOVERER\UTILISATEURS\magot2\Donnée orbitrap\2023 02 Pommier Automne 2022\20230210\FMA-10-02-23-197-2.raw
	D:\COMPOUND DISCOVERER\UTILISATEURS\magot2\Donnée orbitrap\2023 02 Pommier Automne 2022\20230210\FMA-10-02-23-339-3.raw
	D:\COMPOUND DISCOVERER\UTILISATEURS\magot2\Donnée orbitrap\2023 02 Pommier Automne 2022\20230210\FMA-10-02-23-193-3.raw
	D:\COMPOUND DISCOVERER\UTILISATEURS\magot2\Donnée orbitrap\2023 02 Pommier Automne 2022\20230210\FMA-10-02-23-246-2.raw
	D:\COMPOUND DISCOVERER\UTILISATEURS\magot2\Donnée orbitrap\2023 02 Pommier Automne 2022\20230210\FMA-10-02-23-122-3.raw
	D:\COMPOUND DISCOVERER\UTILISATEURS\magot2\Donnée orbitrap\2023 02 Pommier Automne 2022\20230210\FMA-10-02-23-082-3.raw
	D:\COMPOUND DISCOVERER\UTILISATEURS\magot2\Donnée orbitrap\2023 02 Pommier Automne 2022\20230210\FMA-10-02-23-070-3.raw
	D:\COMPOUND DISCOVERER\UTILISATEURS\magot2\Donnée orbitrap\2023 02 Pommier Automne 2022\20230210\FMA-10-02-23-292-3.raw
	D:\COMPOUND DISCOVERER\UTILISATEURS\magot2\Donnée orbitrap\2023 02 Pommier Automne 2022\20230210\FMA-10-02-23-177-3.raw
	D:\COMPOUND DISCOVERER\UTILISATEURS\magot2\Donnée orbitrap\2023 02 Pommier Automne 2022\20230210\FMA-10-02-23-006-3.raw
	D:\COMPOUND DISCOVERER\UTILISATEURS\magot2\Donnée orbitrap\2023 02 Pommier Automne 2022\20230210\FMA-10-02-23-119-3.raw
	D:\COMPOUND DISCOVERER\UTILISATEURS\magot2\Donnée orbitrap\2023 02 Pommier Automne 2022\20230210\FMA-10-02-23-145-3.raw
	D:\COMPOUND DISCOVERER\UTILISATEURS\magot2\Donnée orbitrap\2023 02 Pommier Automne 2022\20230210\FMA-10-02-23-335-3.raw
	D:\COMPOUND DISCOVERER\UTILISATEURS\magot2\Donnée orbitrap\2023 02 Pommier Automne 2022\20230210\FMA-10-02-23-220-3.raw
	D:\COMPOUND DISCOVERER\UTILISATEURS\magot2\Donnée orbitrap\2023 02 Pommier Automne 2022\20230210\FMA-10-02-23-081-3.raw
	D:\COMPOUND DISCOVERER\UTILISATEURS\magot2\Donnée orbitrap\2023 02 Pommier Automne 2022\20230210\FMA-10-02-23-102-3.raw
	D:\COMPOUND DISCOVERER\UTILISATEURS\magot2\Donnée orbitrap\2023 02 Pommier Automne 2022\20230210\FMA-10-02-23-QC-6.raw
	D:\COMPOUND DISCOVERER\UTILISATEURS\magot2\Donnée orbitrap\2023 02 Pommier Automne 2022\20230210\FMA-10-02-23-029-3.raw
	D:\COMPOUND DISCOVERER\UTILISATEURS\magot2\Donnée orbitrap\2023 02 Pommier Automne 2022\20230210\FMA-10-02-23-254-3.raw
	D:\COMPOUND DISCOVERER\UTILISATEURS\magot2\Donnée orbitrap\2023 02 Pommier Automne 2022\20230210\FMA-10-02-23-194-3.raw
	D:\COMPOUND DISCOVERER\UTILISATEURS\magot2\Donnée orbitrap\2023 02 Pommier Automne 2022\20230210\FMA-10-02-23-110-3.raw
	D:\COMPOUND DISCOVERER\UTILISATEURS\magot2\Donnée orbitrap\2023 02 Pommier Automne 2022\20230210\FMA-10-02-23-248-3.raw
	D:\COMPOUND DISCOVERER\UTILISATEURS\magot2\Donnée orbitrap\2023 02 Pommier Automne 2022\20230210\FMA-10-02-23-282-3.raw
	D:\COMPOUND DISCOVERER\UTILISATEURS\magot2\Donnée orbitrap\2023 02 Pommier Automne 2022\20230210\FMA-10-02-23-099-3.raw
	D:\COMPOUND DISCOVERER\UTILISATEURS\magot2\Donnée orbitrap\2023 02 Pommier Automne 2022\20230210\FMA-10-02-23-244-3.raw
	D:\COMPOUND DISCOVERER\UTILISATEURS\magot2\Donnée orbitrap\2023 02 Pommier Automne 2022\20230210\FMA-10-02-23-077-3.raw
	D:\COMPOUND DISCOVERER\UTILISATEURS\magot2\Donnée orbitrap\2023 02 Pommier Automne 2022\20230210\FMA-10-02-23-153-3.raw
	D:\COMPOUND DISCOVERER\UTILISATEURS\magot2\Donnée orbitrap\2023 02 Pommier Automne 2022\20230210\FMA-10-02-23-252-3.raw
	D:\COMPOUND DISCOVERER\UTILISATEURS\magot2\Donnée orbitrap\2023 02 Pommier Automne 2022\20230210\FMA-10-02-23-050-3.raw
	D:\COMPOUND DISCOVERER\UTILISATEURS\magot2\Donnée orbitrap\2023 02 Pommier Automne 2022\20230210\FMA-10-02-23-270-3.raw
	D:\COMPOUND DISCOVERER\UTILISATEURS\magot2\Donnée orbitrap\2023 02 Pommier Automne 2022\20230210\FMA-10-02-23-160-3.raw
	D:\COMPOUND DISCOVERER\UTILISATEURS\magot2\Donnée orbitrap\2023 02 Pommier Automne 2022\20230210\FMA-10-02-23-072-3.raw
	D:\COMPOUND DISCOVERER\UTILISATEURS\magot2\Donnée orbitrap\2023 02 Pommier Automne 2022\20230210\FMA-10-02-23-062-3.raw
	D:\COMPOUND DISCOVERER\UTILISATEURS\magot2\Donnée orbitrap\2023 02 Pommier Automne 2022\20230210\FMA-10-02-23-101-3.raw
	D:\COMPOUND DISCOVERER\UTILISATEURS\magot2\Donnée orbitrap\2023 02 Pommier Automne 2022\20230210\FMA-10-02-23-073-3.raw
	D:\COMPOUND DISCOVERER\UTILISATEURS\magot2\Donnée orbitrap\2023 02 Pommier Automne 2022\20230210\FMA-10-02-23-QC-7.raw
	D:\COMPOUND DISCOVERER\UTILISATEURS\magot2\Donnée orbitrap\2023 02 Pommier Automne 2022\20230210\FMA-10-02-23-052-2.raw
	D:\COMPOUND DISCOVERER\UTILISATEURS\magot2\Donnée orbitrap\2023 02 Pommier Automne 2022\20230210\FMA-10-02-23-311-3.raw
	D:\COMPOUND DISCOVERER\UTILISATEURS\magot2\Donnée orbitrap\2023 02 Pommier Automne 2022\20230210\FMA-10-02-23-259-2.raw
	D:\COMPOUND DISCOVERER\UTILISATEURS\magot2\Donnée orbitrap\2023 02 Pommier Automne 2022\20230210\FMA-10-02-23-158-2.raw
	D:\COMPOUND DISCOVERER\UTILISATEURS\magot2\Donnée orbitrap\2023 02 Pommier Automne 2022\20230210\FMA-10-02-23-097-3.raw
	D:\COMPOUND DISCOVERER\UTILISATEURS\magot2\Donnée orbitrap\2023 02 Pommier Automne 2022\20230210\FMA-10-02-23-011-3.raw
	D:\COMPOUND DISCOVERER\UTILISATEURS\magot2\Donnée orbitrap\2023 02 Pommier Automne 2022\20230210\FMA-10-02-23-307-3.raw
	D:\COMPOUND DISCOVERER\UTILISATEURS\magot2\Donnée orbitrap\2023 02 Pommier Automne 2022\20230210\FMA-10-02-23-334-3.raw
	D:\COMPOUND DISCOVERER\UTILISATEURS\magot2\Donnée orbitrap\2023 02 Pommier Automne 2022\20230210\FMA-10-02-23-235-3.raw
	D:\COMPOUND DISCOVERER\UTILISATEURS\magot2\Donnée orbitrap\2023 02 Pommier Automne 2022\20230210\FMA-10-02-23-267-3.raw
	D:\COMPOUND DISCOVERER\UTILISATEURS\magot2\Donnée orbitrap\2023 02 Pommier Automne 2022\20230210\FMA-10-02-23-304-3.raw
	D:\COMPOUND DISCOVERER\UTILISATEURS\magot2\Donnée orbitrap\2023 02 Pommier Automne 2022\20230210\FMA-10-02-23-165-3.raw
	D:\COMPOUND DISCOVERER\UTILISATEURS\magot2\Donnée orbitrap\2023 02 Pommier Automne 2022\20230210\FMA-10-02-23-201-2.raw
	D:\COMPOUND DISCOVERER\UTILISATEURS\magot2\Donnée orbitrap\2023 02 Pommier Automne 2022\20230210\FMA-10-02-23-266-3.raw
	D:\COMPOUND DISCOVERER\UTILISATEURS\magot2\Donnée orbitrap\2023 02 Pommier Automne 2022\20230210\FMA-10-02-23-197-3.raw
	D:\COMPOUND DISCOVERER\UTILISATEURS\magot2\Donnée orbitrap\2023 02 Pommier Automne 2022\20230210\FMA-10-02-23-314-3.raw
	D:\COMPOUND DISCOVERER\UTILISATEURS\magot2\Donnée orbitrap\2023 02 Pommier Automne 2022\20230210\FMA-10-02-23-180-3.raw
	D:\COMPOUND DISCOVERER\UTILISATEURS\magot2\Donnée orbitrap\2023 02 Pommier Automne 2022\20230210\FMA-10-02-23-018-3.raw
	D:\COMPOUND DISCOVERER\UTILISATEURS\magot2\Donnée orbitrap\2023 02 Pommier Automne 2022\20230210\FMA-10-02-23-QC-8.raw
	D:\COMPOUND DISCOVERER\UTILISATEURS\magot2\Donnée orbitrap\2023 02 Pommier Automne 2022\20230210\FMA-10-02-23-162-3.raw
	D:\COMPOUND DISCOVERER\UTILISATEURS\magot2\Donnée orbitrap\2023 02 Pommier Automne 2022\20230210\FMA-10-02-23-171-3.raw
	D:\COMPOUND DISCOVERER\UTILISATEURS\magot2\Donnée orbitrap\2023 02 Pommier Automne 2022\20230210\FMA-10-02-23-169-2.raw
	D:\COMPOUND DISCOVERER\UTILISATEURS\magot2\Donnée orbitrap\2023 02 Pommier Automne 2022\20230210\FMA-10-02-23-025-3.raw
	D:\COMPOUND DISCOVERER\UTILISATEURS\magot2\Donnée orbitrap\2023 02 Pommier Automne 2022\20230210\FMA-10-02-23-208-2.raw
	D:\COMPOUND DISCOVERER\UTILISATEURS\magot2\Donnée orbitrap\2023 02 Pommier Automne 2022\20230210\FMA-10-02-23-006-3_20230215130551.raw
	D:\COMPOUND DISCOVERER\UTILISATEURS\magot2\Donnée orbitrap\2023 02 Pommier Automne 2022\20230210\FMA-10-02-23-099-2.raw
	D:\COMPOUND DISCOVERER\UTILISATEURS\magot2\Donnée orbitrap\2023 02 Pommier Automne 2022\20230210\FMA-10-02-23-229-3.raw
	D:\COMPOUND DISCOVERER\UTILISATEURS\magot2\Donnée orbitrap\2023 02 Pommier Automne 2022\20230210\FMA-10-02-23-309-2.raw
	D:\COMPOUND DISCOVERER\UTILISATEURS\magot2\Donnée orbitrap\2023 02 Pommier Automne 2022\20230210\FMA-10-02-23-157-2.raw
	D:\COMPOUND DISCOVERER\UTILISATEURS\magot2\Donnée orbitrap\2023 02 Pommier Automne 2022\20230210\FMA-10-02-23-205-2.raw
	D:\COMPOUND DISCOVERER\UTILISATEURS\magot2\Donnée orbitrap\2023 02 Pommier Automne 2022\20230210\FMA-10-02-23-092-3.raw
	D:\COMPOUND DISCOVERER\UTILISATEURS\magot2\Donnée orbitrap\2023 02 Pommier Automne 2022\20230210\FMA-10-02-23-101-2.raw
	D:\COMPOUND DISCOVERER\UTILISATEURS\magot2\Donnée orbitrap\2023 02 Pommier Automne 2022\20230210\FMA-10-02-23-324-3.raw
	D:\COMPOUND DISCOVERER\UTILISATEURS\magot2\Donnée orbitrap\2023 02 Pommier Automne 2022\20230210\FMA-10-02-23-085BIS-3.raw
	D:\COMPOUND DISCOVERER\UTILISATEURS\magot2\Donnée orbitrap\2023 02 Pommier Automne 2022\20230210\FMA-10-02-23-240-2.raw
	D:\COMPOUND DISCOVERER\UTILISATEURS\magot2\Donnée orbitrap\2023 02 Pommier Automne 2022\20230210\FMA-10-02-23-005-3.raw
	D:\COMPOUND DISCOVERER\UTILISATEURS\magot2\Donnée orbitrap\2023 02 Pommier Automne 2022\20230210\FMA-10-02-23-236-3.raw
	D:\COMPOUND DISCOVERER\UTILISATEURS\magot2\Donnée orbitrap\2023 02 Pommier Automne 2022\20230210\FMA-10-02-23-QC-9.raw
	D:\COMPOUND DISCOVERER\UTILISATEURS\magot2\Donnée orbitrap\2023 02 Pommier Automne 2022\20230210\FMA-10-02-23-002-3.raw
	D:\COMPOUND DISCOVERER\UTILISATEURS\magot2\Donnée orbitrap\2023 02 Pommier Automne 2022\20230210\FMA-10-02-23-245-2.raw
	D:\COMPOUND DISCOVERER\UTILISATEURS\magot2\Donnée orbitrap\2023 02 Pommier Automne 2022\20230210\FMA-10-02-23-242-3.raw
	D:\COMPOUND DISCOVERER\UTILISATEURS\magot2\Donnée orbitrap\2023 02 Pommier Automne 2022\20230210\FMA-10-02-23-181-3.raw
	D:\COMPOUND DISCOVERER\UTILISATEURS\magot2\Donnée orbitrap\2023 02 Pommier Automne 2022\20230210\FMA-10-02-23-310-2.raw
	D:\COMPOUND DISCOVERER\UTILISATEURS\magot2\Donnée orbitrap\2023 02 Pommier Automne 2022\20230210\FMA-10-02-23-102-2.raw
	D:\COMPOUND DISCOVERER\UTILISATEURS\magot2\Donnée orbitrap\2023 02 Pommier Automne 2022\20230210\FMA-10-02-23-067-3.raw
	D:\COMPOUND DISCOVERER\UTILISATEURS\magot2\Donnée orbitrap\2023 02 Pommier Automne 2022\20230210\FMA-10-02-23-013-2.raw
	D:\COMPOUND DISCOVERER\UTILISATEURS\magot2\Donnée orbitrap\2023 02 Pommier Automne 2022\20230210\FMA-10-02-23-313-2.raw
	D:\COMPOUND DISCOVERER\UTILISATEURS\magot2\Donnée orbitrap\2023 02 Pommier Automne 2022\20230210\FMA-10-02-23-060-2.raw
	D:\COMPOUND DISCOVERER\UTILISATEURS\magot2\Donnée orbitrap\2023 02 Pommier Automne 2022\20230210\FMA-10-02-23-125-3.raw
	D:\COMPOUND DISCOVERER\UTILISATEURS\magot2\Donnée orbitrap\2023 02 Pommier Automne 2022\20230210\FMA-10-02-23-262-3.raw
	D:\COMPOUND DISCOVERER\UTILISATEURS\magot2\Donnée orbitrap\2023 02 Pommier Automne 2022\20230210\FMA-10-02-23-125-2.raw
	D:\COMPOUND DISCOVERER\UTILISATEURS\magot2\Donnée orbitrap\2023 02 Pommier Automne 2022\20230210\FMA-10-02-23-274-3.raw
	D:\COMPOUND DISCOVERER\UTILISATEURS\magot2\Donnée orbitrap\2023 02 Pommier Automne 2022\20230210\FMA-10-02-23-168-2.raw
	D:\COMPOUND DISCOVERER\UTILISATEURS\magot2\Donnée orbitrap\2023 02 Pommier Automne 2022\20230210\FMA-10-02-23-328-3.raw
	D:\COMPOUND DISCOVERER\UTILISATEURS\magot2\Donnée orbitrap\2023 02 Pommier Automne 2022\20230210\FMA-10-02-23-043-3.raw
	D:\COMPOUND DISCOVERER\UTILISATEURS\magot2\Donnée orbitrap\2023 02 Pommier Automne 2022\20230210\FMA-10-02-23-142-2.raw
	D:\COMPOUND DISCOVERER\UTILISATEURS\magot2\Donnée orbitrap\2023 02 Pommier Automne 2022\20230210\FMA-10-02-23-QC-10.raw
	D:\COMPOUND DISCOVERER\UTILISATEURS\magot2\Donnée orbitrap\2023 02 Pommier Automne 2022\20230210\FMA-10-02-23-068-3.raw
	D:\COMPOUND DISCOVERER\UTILISATEURS\magot2\Donnée orbitrap\2023 02 Pommier Automne 2022\20230210\FMA-10-02-23-090-3.raw
	D:\COMPOUND DISCOVERER\UTILISATEURS\magot2\Donnée orbitrap\2023 02 Pommier Automne 2022\20230210\FMA-10-02-23-098-2.raw
	D:\COMPOUND DISCOVERER\UTILISATEURS\magot2\Donnée orbitrap\2023 02 Pommier Automne 2022\20230210\FMA-10-02-23-147-3.raw
	D:\COMPOUND DISCOVERER\UTILISATEURS\magot2\Donnée orbitrap\2023 02 Pommier Automne 2022\20230210\FMA-10-02-23-233-3_20230216081024.raw
	D:\COMPOUND DISCOVERER\UTILISATEURS\magot2\Donnée orbitrap\2023 02 Pommier Automne 2022\20230210\FMA-10-02-23-174-3.raw
	D:\COMPOUND DISCOVERER\UTILISATEURS\magot2\Donnée orbitrap\2023 02 Pommier Automne 2022\20230210\FMA-10-02-23-210-3.raw
	D:\COMPOUND DISCOVERER\UTILISATEURS\magot2\Donnée orbitrap\2023 02 Pommier Automne 2022\20230210\FMA-10-02-23-254-2.raw
	D:\COMPOUND DISCOVERER\UTILISATEURS\magot2\Donnée orbitrap\2023 02 Pommier Automne 2022\20230210\FMA-10-02-23-041-3.raw
	D:\COMPOUND DISCOVERER\UTILISATEURS\magot2\Donnée orbitrap\2023 02 Pommier Automne 2022\20230210\FMA-10-02-23-255-3.raw
	D:\COMPOUND DISCOVERER\UTILISATEURS\magot2\Donnée orbitrap\2023 02 Pommier Automne 2022\20230210\FMA-10-02-23-333-2.raw
	D:\COMPOUND DISCOVERER\UTILISATEURS\magot2\Donnée orbitrap\2023 02 Pommier Automne 2022\20230210\FMA-10-02-23-293-3.raw
	D:\COMPOUND DISCOVERER\UTILISATEURS\magot2\Donnée orbitrap\2023 02 Pommier Automne 2022\20230210\FMA-10-02-23-119-2.raw
	D:\COMPOUND DISCOVERER\UTILISATEURS\magot2\Donnée orbitrap\2023 02 Pommier Automne 2022\20230210\FMA-10-02-23-218-3.raw
	D:\COMPOUND DISCOVERER\UTILISATEURS\magot2\Donnée orbitrap\2023 02 Pommier Automne 2022\20230210\FMA-10-02-23-314-2.raw
	D:\COMPOUND DISCOVERER\UTILISATEURS\magot2\Donnée orbitrap\2023 02 Pommier Automne 2022\20230210\FMA-10-02-23-327-3.raw
	D:\COMPOUND DISCOVERER\UTILISATEURS\magot2\Donnée orbitrap\2023 02 Pommier Automne 2022\20230210\FMA-10-02-23-146-2.raw
	D:\COMPOUND DISCOVERER\UTILISATEURS\magot2\Donnée orbitrap\2023 02 Pommier Automne 2022\20230210\FMA-10-02-23-096-3.raw
	D:\COMPOUND DISCOVERER\UTILISATEURS\magot2\Donnée orbitrap\2023 02 Pommier Automne 2022\20230210\FMA-10-02-23-QC-11.raw
	D:\COMPOUND DISCOVERER\UTILISATEURS\magot2\Donnée orbitrap\2023 02 Pommier Automne 2022\20230210\FMA-10-02-23-185-3.raw
	D:\COMPOUND DISCOVERER\UTILISATEURS\magot2\Donnée orbitrap\2023 02 Pommier Automne 2022\20230210\FMA-10-02-23-293-3_20230216162511.raw
	D:\COMPOUND DISCOVERER\UTILISATEURS\magot2\Donnée orbitrap\2023 02 Pommier Automne 2022\20230210\FMA-10-02-23-244-2.raw
	D:\COMPOUND DISCOVERER\UTILISATEURS\magot2\Donnée orbitrap\2023 02 Pommier Automne 2022\20230210\FMA-10-02-23-071-3.raw
	D:\COMPOUND DISCOVERER\UTILISATEURS\magot2\Donnée orbitrap\2023 02 Pommier Automne 2022\20230210\FMA-10-02-23-294-3.raw
	D:\COMPOUND DISCOVERER\UTILISATEURS\magot2\Donnée orbitrap\2023 02 Pommier Automne 2022\20230210\FMA-10-02-23-100-3.raw
	D:\COMPOUND DISCOVERER\UTILISATEURS\magot2\Donnée orbitrap\2023 02 Pommier Automne 2022\20230210\FMA-10-02-23-108-2.raw
	D:\COMPOUND DISCOVERER\UTILISATEURS\magot2\Donnée orbitrap\2023 02 Pommier Automne 2022\20230210\FMA-10-02-23-141-3.raw
	D:\COMPOUND DISCOVERER\UTILISATEURS\magot2\Donnée orbitrap\2023 02 Pommier Automne 2022\20230210\FMA-10-02-23-298-3.raw
	D:\COMPOUND DISCOVERER\UTILISATEURS\magot2\Donnée orbitrap\2023 02 Pommier Automne 2022\20230210\FMA-10-02-23-048-3.raw
	D:\COMPOUND DISCOVERER\UTILISATEURS\magot2\Donnée orbitrap\2023 02 Pommier Automne 2022\20230210\FMA-10-02-23-330-3.raw
	D:\COMPOUND DISCOVERER\UTILISATEURS\magot2\Donnée orbitrap\2023 02 Pommier Automne 2022\20230210\FMA-10-02-23-198-3.raw
	D:\COMPOUND DISCOVERER\UTILISATEURS\magot2\Donnée orbitrap\2023 02 Pommier Automne 2022\20230210\FMA-10-02-23-325-3.raw
	D:\COMPOUND DISCOVERER\UTILISATEURS\magot2\Donnée orbitrap\2023 02 Pommier Automne 2022\20230210\FMA-10-02-23-054-3.raw
	D:\COMPOUND DISCOVERER\UTILISATEURS\magot2\Donnée orbitrap\2023 02 Pommier Automne 2022\20230210\FMA-10-02-23-085-2.raw
	D:\COMPOUND DISCOVERER\UTILISATEURS\magot2\Donnée orbitrap\2023 02 Pommier Automne 2022\20230210\FMA-10-02-23-060-3.raw
	D:\COMPOUND DISCOVERER\UTILISATEURS\magot2\Donnée orbitrap\2023 02 Pommier Automne 2022\20230210\FMA-10-02-23-031-3.raw
	D:\COMPOUND DISCOVERER\UTILISATEURS\magot2\Donnée orbitrap\2023 02 Pommier Automne 2022\20230210\FMA-10-02-23-265-3.raw
	D:\COMPOUND DISCOVERER\UTILISATEURS\magot2\Donnée orbitrap\2023 02 Pommier Automne 2022\20230210\FMA-10-02-23-QC-12.raw
	D:\COMPOUND DISCOVERER\UTILISATEURS\magot2\Donnée orbitrap\2023 02 Pommier Automne 2022\20230210\FMA-10-02-23-322-3.raw
	D:\COMPOUND DISCOVERER\UTILISATEURS\magot2\Donnée orbitrap\2023 02 Pommier Automne 2022\20230210\FMA-10-02-23-307-2.raw
	D:\COMPOUND DISCOVERER\UTILISATEURS\magot2\Donnée orbitrap\2023 02 Pommier Automne 2022\20230210\FMA-10-02-23-279-2.raw
	D:\COMPOUND DISCOVERER\UTILISATEURS\magot2\Donnée orbitrap\2023 02 Pommier Automne 2022\20230210\FMA-10-02-23-093-3.raw
	D:\COMPOUND DISCOVERER\UTILISATEURS\magot2\Donnée orbitrap\2023 02 Pommier Automne 2022\20230210\FMA-10-02-23-260-2.raw
	D:\COMPOUND DISCOVERER\UTILISATEURS\magot2\Donnée orbitrap\2023 02 Pommier Automne 2022\20230210\FMA-10-02-23-312-2.raw
	D:\COMPOUND DISCOVERER\UTILISATEURS\magot2\Donnée orbitrap\2023 02 Pommier Automne 2022\20230210\FMA-10-02-23-108-3.raw
	D:\COMPOUND DISCOVERER\UTILISATEURS\magot2\Donnée orbitrap\2023 02 Pommier Automne 2022\20230210\FMA-10-02-23-298-2.raw
	D:\COMPOUND DISCOVERER\UTILISATEURS\magot2\Donnée orbitrap\2023 02 Pommier Automne 2022\20230210\FMA-10-02-23-199-3.raw
	D:\COMPOUND DISCOVERER\UTILISATEURS\magot2\Donnée orbitrap\2023 02 Pommier Automne 2022\20230210\FMA-10-02-23-169-3.raw
	D:\COMPOUND DISCOVERER\UTILISATEURS\magot2\Donnée orbitrap\2023 02 Pommier Automne 2022\20230210\FMA-10-02-23-327-2.raw
	D:\COMPOUND DISCOVERER\UTILISATEURS\magot2\Donnée orbitrap\2023 02 Pommier Automne 2022\20230210\FMA-10-02-23-038-3.raw
	D:\COMPOUND DISCOVERER\UTILISATEURS\magot2\Donnée orbitrap\2023 02 Pommier Automne 2022\20230210\FMA-10-02-23-236-2.raw
	D:\COMPOUND DISCOVERER\UTILISATEURS\magot2\Donnée orbitrap\2023 02 Pommier Automne 2022\20230210\FMA-10-02-23-230-3.raw
	D:\COMPOUND DISCOVERER\UTILISATEURS\magot2\Donnée orbitrap\2023 02 Pommier Automne 2022\20230210\FMA-10-02-23-168-3.raw
	D:\COMPOUND DISCOVERER\UTILISATEURS\magot2\Donnée orbitrap\2023 02 Pommier Automne 2022\20230210\FMA-10-02-23-058-3.raw
	D:\COMPOUND DISCOVERER\UTILISATEURS\magot2\Donnée orbitrap\2023 02 Pommier Automne 2022\20230210\FMA-10-02-23-009-2.raw
	D:\COMPOUND DISCOVERER\UTILISATEURS\magot2\Donnée orbitrap\2023 02 Pommier Automne 2022\20230210\FMA-10-02-23-344-3.raw
	D:\COMPOUND DISCOVERER\UTILISATEURS\magot2\Donnée orbitrap\2023 02 Pommier Automne 2022\20230210\FMA-10-02-23-QC-13b.raw
	D:\COMPOUND DISCOVERER\UTILISATEURS\magot2\Donnée orbitrap\2023 02 Pommier Automne 2022\20230210\FMA-10-02-23-074-3b.raw
	D:\COMPOUND DISCOVERER\UTILISATEURS\magot2\Donnée orbitrap\2023 02 Pommier Automne 2022\20230210\FMA-10-02-23-246-3b.raw
	D:\COMPOUND DISCOVERER\UTILISATEURS\magot2\Donnée orbitrap\2023 02 Pommier Automne 2022\20230210\FMA-10-02-23-193-2b.raw
	D:\COMPOUND DISCOVERER\UTILISATEURS\magot2\Donnée orbitrap\2023 02 Pommier Automne 2022\20230210\FMA-10-02-23-323-3b.raw
	D:\COMPOUND DISCOVERER\UTILISATEURS\magot2\Donnée orbitrap\2023 02 Pommier Automne 2022\20230210\FMA-10-02-23-109-3b.raw
	D:\COMPOUND DISCOVERER\UTILISATEURS\magot2\Donnée orbitrap\2023 02 Pommier Automne 2022\20230210\FMA-10-02-23-148-2_20230217190007.raw
	D:\COMPOUND DISCOVERER\UTILISATEURS\magot2\Donnée orbitrap\2023 02 Pommier Automne 2022\20230210\FMA-10-02-23-238-3.raw
	D:\COMPOUND DISCOVERER\UTILISATEURS\magot2\Donnée orbitrap\2023 02 Pommier Automne 2022\20230210\FMA-10-02-23-323-2.raw
	D:\COMPOUND DISCOVERER\UTILISATEURS\magot2\Donnée orbitrap\2023 02 Pommier Automne 2022\20230210\FMA-10-02-23-190-3.raw
	D:\COMPOUND DISCOVERER\UTILISATEURS\magot2\Donnée orbitrap\2023 02 Pommier Automne 2022\20230210\FMA-10-02-23-039-2.raw
	D:\COMPOUND DISCOVERER\UTILISATEURS\magot2\Donnée orbitrap\2023 02 Pommier Automne 2022\20230210\FMA-10-02-23-120-3.raw
	D:\COMPOUND DISCOVERER\UTILISATEURS\magot2\Donnée orbitrap\2023 02 Pommier Automne 2022\20230210\FMA-10-02-23-320-3.raw
	D:\COMPOUND DISCOVERER\UTILISATEURS\magot2\Donnée orbitrap\2023 02 Pommier Automne 2022\20230210\FMA-10-02-23-113-3.raw
	D:\COMPOUND DISCOVERER\UTILISATEURS\magot2\Donnée orbitrap\2023 02 Pommier Automne 2022\20230221\FMA-21-02-23-Blanc-1.raw
	D:\COMPOUND DISCOVERER\UTILISATEURS\magot2\Donnée orbitrap\2023 02 Pommier Automne 2022\20230221\FMA-21-02-23-Blanc-2.raw
	D:\COMPOUND DISCOVERER\UTILISATEURS\magot2\Donnée orbitrap\2023 02 Pommier Automne 2022\20230221\FMA-21-02-23-Blanc-3.raw
	D:\COMPOUND DISCOVERER\UTILISATEURS\magot2\Donnée orbitrap\2023 02 Pommier Automne 2022\20230221\FMA-21-02-23-QC-13.raw
	D:\COMPOUND DISCOVERER\UTILISATEURS\magot2\Donnée orbitrap\2023 02 Pommier Automne 2022\20230221\FMA-21-02-23-074-3.raw
	D:\COMPOUND DISCOVERER\UTILISATEURS\magot2\Donnée orbitrap\2023 02 Pommier Automne 2022\20230221\FMA-21-02-23-246-3.raw
	D:\COMPOUND DISCOVERER\UTILISATEURS\magot2\Donnée orbitrap\2023 02 Pommier Automne 2022\20230221\FMA-21-02-23-193-2.raw
	D:\COMPOUND DISCOVERER\UTILISATEURS\magot2\Donnée orbitrap\2023 02 Pommier Automne 2022\20230221\FMA-21-02-23-323-3.raw
	D:\COMPOUND DISCOVERER\UTILISATEURS\magot2\Donnée orbitrap\2023 02 Pommier Automne 2022\20230221\FMA-21-02-23-109-3.raw
	D:\COMPOUND DISCOVERER\UTILISATEURS\magot2\Donnée orbitrap\2023 02 Pommier Automne 2022\20230221\FMA-21-02-23-148-2.raw
	D:\COMPOUND DISCOVERER\UTILISATEURS\magot2\Donnée orbitrap\2023 02 Pommier Automne 2022\20230221\FMA-21-02-23-238-3.raw
	D:\COMPOUND DISCOVERER\UTILISATEURS\magot2\Donnée orbitrap\2023 02 Pommier Automne 2022\20230221\FMA-21-02-23-323-2.raw
	D:\COMPOUND DISCOVERER\UTILISATEURS\magot2\Donnée orbitrap\2023 02 Pommier Automne 2022\20230221\FMA-21-02-23-190-3.raw
	D:\COMPOUND DISCOVERER\UTILISATEURS\magot2\Donnée orbitrap\2023 02 Pommier Automne 2022\20230221\FMA-21-02-23-039-2.raw
	D:\COMPOUND DISCOVERER\UTILISATEURS\magot2\Donnée orbitrap\2023 02 Pommier Automne 2022\20230221\FMA-21-02-23-120-3.raw
	D:\COMPOUND DISCOVERER\UTILISATEURS\magot2\Donnée orbitrap\2023 02 Pommier Automne 2022\20230221\FMA-21-02-23-320-3.raw
	D:\COMPOUND DISCOVERER\UTILISATEURS\magot2\Donnée orbitrap\2023 02 Pommier Automne 2022\20230221\FMA-21-02-23-113-3.raw
	D:\COMPOUND DISCOVERER\UTILISATEURS\magot2\Donnée orbitrap\2023 02 Pommier Automne 2022\20230221\FMA-21-02-23-143-3.raw
	D:\COMPOUND DISCOVERER\UTILISATEURS\magot2\Donnée orbitrap\2023 02 Pommier Automne 2022\20230221\FMA-21-02-23-302-3.raw
	D:\COMPOUND DISCOVERER\UTILISATEURS\magot2\Donnée orbitrap\2023 02 Pommier Automne 2022\20230221\FMA-21-02-23-225-3.raw
	D:\COMPOUND DISCOVERER\UTILISATEURS\magot2\Donnée orbitrap\2023 02 Pommier Automne 2022\20230221\FMA-21-02-23-292-2.raw
	D:\COMPOUND DISCOVERER\UTILISATEURS\magot2\Donnée orbitrap\2023 02 Pommier Automne 2022\20230221\FMA-21-02-23-068-3.raw
	D:\COMPOUND DISCOVERER\UTILISATEURS\magot2\Donnée orbitrap\2023 02 Pommier Automne 2022\20230221\FMA-21-02-23-QC-14.raw
	D:\COMPOUND DISCOVERER\UTILISATEURS\magot2\Donnée orbitrap\2023 02 Pommier Automne 2022\20230221\FMA-21-02-23-152-3.raw
	D:\COMPOUND DISCOVERER\UTILISATEURS\magot2\Donnée orbitrap\2023 02 Pommier Automne 2022\20230221\FMA-21-02-23-157-3.raw
	D:\COMPOUND DISCOVERER\UTILISATEURS\magot2\Donnée orbitrap\2023 02 Pommier Automne 2022\20230221\FMA-21-02-23-160-2.raw
	D:\COMPOUND DISCOVERER\UTILISATEURS\magot2\Donnée orbitrap\2023 02 Pommier Automne 2022\20230221\FMA-21-02-23-084-3.raw
	D:\COMPOUND DISCOVERER\UTILISATEURS\magot2\Donnée orbitrap\2023 02 Pommier Automne 2022\20230221\FMA-21-02-23-020-3.raw
	D:\COMPOUND DISCOVERER\UTILISATEURS\magot2\Donnée orbitrap\2023 02 Pommier Automne 2022\20230221\FMA-21-02-23-337-2.raw
	D:\COMPOUND DISCOVERER\UTILISATEURS\magot2\Donnée orbitrap\2023 02 Pommier Automne 2022\20230221\FMA-21-02-23-123-2.raw
	D:\COMPOUND DISCOVERER\UTILISATEURS\magot2\Donnée orbitrap\2023 02 Pommier Automne 2022\20230221\FMA-21-02-23-090-2.raw
	D:\COMPOUND DISCOVERER\UTILISATEURS\magot2\Donnée orbitrap\2023 02 Pommier Automne 2022\20230221\FMA-21-02-23-158-3.raw
	D:\COMPOUND DISCOVERER\UTILISATEURS\magot2\Donnée orbitrap\2023 02 Pommier Automne 2022\20230221\FMA-21-02-23-120-2.raw
	D:\COMPOUND DISCOVERER\UTILISATEURS\magot2\Donnée orbitrap\2023 02 Pommier Automne 2022\20230221\FMA-21-02-23-203-3.raw
	D:\COMPOUND DISCOVERER\UTILISATEURS\magot2\Donnée orbitrap\2023 02 Pommier Automne 2022\20230221\FMA-21-02-23-036-3.raw
	D:\COMPOUND DISCOVERER\UTILISATEURS\magot2\Donnée orbitrap\2023 02 Pommier Automne 2022\20230221\FMA-21-02-23-255-2.raw
	D:\COMPOUND DISCOVERER\UTILISATEURS\magot2\Donnée orbitrap\2023 02 Pommier Automne 2022\20230221\FMA-21-02-23-056-2.raw
	D:\COMPOUND DISCOVERER\UTILISATEURS\magot2\Donnée orbitrap\2023 02 Pommier Automne 2022\20230221\FMA-21-02-23-052-3.raw
	D:\COMPOUND DISCOVERER\UTILISATEURS\magot2\Donnée orbitrap\2023 02 Pommier Automne 2022\20230221\FMA-21-02-23-085-3.raw
	D:\COMPOUND DISCOVERER\UTILISATEURS\magot2\Donnée orbitrap\2023 02 Pommier Automne 2022\20230221\FMA-21-02-23-QC-15.raw
	D:\COMPOUND DISCOVERER\UTILISATEURS\magot2\Donnée orbitrap\2023 02 Pommier Automne 2022\20230221\FMA-21-02-23-258-3.raw
	D:\COMPOUND DISCOVERER\UTILISATEURS\magot2\Donnée orbitrap\2023 02 Pommier Automne 2022\20230221\FMA-21-02-23-021-3.raw
	D:\COMPOUND DISCOVERER\UTILISATEURS\magot2\Donnée orbitrap\2023 02 Pommier Automne 2022\20230221\FMA-21-02-23-326-3.raw
	D:\COMPOUND DISCOVERER\UTILISATEURS\magot2\Donnée orbitrap\2023 02 Pommier Automne 2022\20230221\FMA-21-02-23-288-3.raw
	D:\COMPOUND DISCOVERER\UTILISATEURS\magot2\Donnée orbitrap\2023 02 Pommier Automne 2022\20230221\FMA-21-02-23-011-2.raw
	D:\COMPOUND DISCOVERER\UTILISATEURS\magot2\Donnée orbitrap\2023 02 Pommier Automne 2022\20230221\FMA-21-02-23-330-2.raw
	D:\COMPOUND DISCOVERER\UTILISATEURS\magot2\Donnée orbitrap\2023 02 Pommier Automne 2022\20230221\FMA-21-02-23-329-2.raw
	D:\COMPOUND DISCOVERER\UTILISATEURS\magot2\Donnée orbitrap\2023 02 Pommier Automne 2022\20230221\FMA-21-02-23-016-2.raw
	D:\COMPOUND DISCOVERER\UTILISATEURS\magot2\Donnée orbitrap\2023 02 Pommier Automne 2022\20230221\FMA-21-02-23-039-3.raw
	D:\COMPOUND DISCOVERER\UTILISATEURS\magot2\Donnée orbitrap\2023 02 Pommier Automne 2022\20230221\FMA-21-02-23-159-3.raw
	D:\COMPOUND DISCOVERER\UTILISATEURS\magot2\Donnée orbitrap\2023 02 Pommier Automne 2022\20230221\FMA-21-02-23-206-3.raw
	D:\COMPOUND DISCOVERER\UTILISATEURS\magot2\Donnée orbitrap\2023 02 Pommier Automne 2022\20230221\FMA-21-02-23-300-3.raw
	D:\COMPOUND DISCOVERER\UTILISATEURS\magot2\Donnée orbitrap\2023 02 Pommier Automne 2022\20230221\FMA-21-02-23-219-2.raw
	D:\COMPOUND DISCOVERER\UTILISATEURS\magot2\Donnée orbitrap\2023 02 Pommier Automne 2022\20230221\FMA-21-02-23-260-3.raw
	D:\COMPOUND DISCOVERER\UTILISATEURS\magot2\Donnée orbitrap\2023 02 Pommier Automne 2022\20230221\FMA-21-02-23-281-3.raw
	D:\COMPOUND DISCOVERER\UTILISATEURS\magot2\Donnée orbitrap\2023 02 Pommier Automne 2022\20230221\FMA-21-02-23-024-2.raw
	D:\COMPOUND DISCOVERER\UTILISATEURS\magot2\Donnée orbitrap\2023 02 Pommier Automne 2022\20230221\FMA-21-02-23-217-3.raw
	D:\COMPOUND DISCOVERER\UTILISATEURS\magot2\Donnée orbitrap\2023 02 Pommier Automne 2022\20230221\FMA-21-02-23-248-2.raw
	D:\COMPOUND DISCOVERER\UTILISATEURS\magot2\Donnée orbitrap\2023 02 Pommier Automne 2022\20230221\FMA-21-02-23-QC-16.raw
	D:\COMPOUND DISCOVERER\UTILISATEURS\magot2\Donnée orbitrap\2023 02 Pommier Automne 2022\20230221\FMA-21-02-23-091-3.raw
	D:\COMPOUND DISCOVERER\UTILISATEURS\magot2\Donnée orbitrap\2023 02 Pommier Automne 2022\20230221\FMA-21-02-23-097-2.raw
	D:\COMPOUND DISCOVERER\UTILISATEURS\magot2\Donnée orbitrap\2023 02 Pommier Automne 2022\20230221\FMA-21-02-23-313-3.raw
	D:\COMPOUND DISCOVERER\UTILISATEURS\magot2\Donnée orbitrap\2023 02 Pommier Automne 2022\20230221\FMA-21-02-23-117-3.raw
	D:\COMPOUND DISCOVERER\UTILISATEURS\magot2\Donnée orbitrap\2023 02 Pommier Automne 2022\20230221\FMA-23-02-23-Blanc-1.raw
	D:\COMPOUND DISCOVERER\UTILISATEURS\magot2\Donnée orbitrap\2023 02 Pommier Automne 2022\20230221\FMA-23-02-23-Blanc-2.raw
	D:\COMPOUND DISCOVERER\UTILISATEURS\magot2\Donnée orbitrap\2023 02 Pommier Automne 2022\20230221\FMA-23-02-23-QC-16.raw
	D:\COMPOUND DISCOVERER\UTILISATEURS\magot2\Donnée orbitrap\2023 02 Pommier Automne 2022\20230221\FMA-23-02-23-091-3.raw
	D:\COMPOUND DISCOVERER\UTILISATEURS\magot2\Donnée orbitrap\2023 02 Pommier Automne 2022\20230221\FMA-23-02-23-097-2.raw
	D:\COMPOUND DISCOVERER\UTILISATEURS\magot2\Donnée orbitrap\2023 02 Pommier Automne 2022\20230221\FMA-23-02-23-313-3.raw
	D:\COMPOUND DISCOVERER\UTILISATEURS\magot2\Donnée orbitrap\2023 02 Pommier Automne 2022\20230221\FMA-23-02-23-117-3.raw
	D:\COMPOUND DISCOVERER\UTILISATEURS\magot2\Donnée orbitrap\2023 02 Pommier Automne 2022\20230221\FMA-23-02-23-276-3.raw
	D:\COMPOUND DISCOVERER\UTILISATEURS\magot2\Donnée orbitrap\2023 02 Pommier Automne 2022\20230221\FMA-23-02-23-310-3.raw
	D:\COMPOUND DISCOVERER\UTILISATEURS\magot2\Donnée orbitrap\2023 02 Pommier Automne 2022\20230221\FMA-23-02-23-165-2.raw
	D:\COMPOUND DISCOVERER\UTILISATEURS\magot2\Donnée orbitrap\2023 02 Pommier Automne 2022\20230221\FMA-23-02-23-053-2.raw
	D:\COMPOUND DISCOVERER\UTILISATEURS\magot2\Donnée orbitrap\2023 02 Pommier Automne 2022\20230221\FMA-23-02-23-303-3.raw
	D:\COMPOUND DISCOVERER\UTILISATEURS\magot2\Donnée orbitrap\2023 02 Pommier Automne 2022\20230221\FMA-23-02-23-321-2.raw
	D:\COMPOUND DISCOVERER\UTILISATEURS\magot2\Donnée orbitrap\2023 02 Pommier Automne 2022\20230221\FMA-23-02-23-247-3.raw
	D:\COMPOUND DISCOVERER\UTILISATEURS\magot2\Donnée orbitrap\2023 02 Pommier Automne 2022\20230221\FMA-23-02-23-238-2.raw
	D:\COMPOUND DISCOVERER\UTILISATEURS\magot2\Donnée orbitrap\2023 02 Pommier Automne 2022\20230221\FMA-23-02-23-155-2.raw
	D:\COMPOUND DISCOVERER\UTILISATEURS\magot2\Donnée orbitrap\2023 02 Pommier Automne 2022\20230221\FMA-23-02-23-114-3.raw
	D:\COMPOUND DISCOVERER\UTILISATEURS\magot2\Donnée orbitrap\2023 02 Pommier Automne 2022\20230221\FMA-23-02-23-291-2.raw
	D:\COMPOUND DISCOVERER\UTILISATEURS\magot2\Donnée orbitrap\2023 02 Pommier Automne 2022\20230221\FMA-23-02-23-176-3.raw
	D:\COMPOUND DISCOVERER\UTILISATEURS\magot2\Donnée orbitrap\2023 02 Pommier Automne 2022\20230221\FMA-23-02-23-046-2.raw
	D:\COMPOUND DISCOVERER\UTILISATEURS\magot2\Donnée orbitrap\2023 02 Pommier Automne 2022\20230221\FMA-23-02-23-001-3.raw
	D:\COMPOUND DISCOVERER\UTILISATEURS\magot2\Donnée orbitrap\2023 02 Pommier Automne 2022\20230221\FMA-23-02-23-QC-17.raw
	D:\COMPOUND DISCOVERER\UTILISATEURS\magot2\Donnée orbitrap\2023 02 Pommier Automne 2022\20230221\FMA-23-02-23-275-3.raw
	D:\COMPOUND DISCOVERER\UTILISATEURS\magot2\Donnée orbitrap\2023 02 Pommier Automne 2022\20230221\FMA-23-02-23-289-2.raw
	D:\COMPOUND DISCOVERER\UTILISATEURS\magot2\Donnée orbitrap\2023 02 Pommier Automne 2022\20230221\FMA-23-02-23-336-3.raw
	D:\COMPOUND DISCOVERER\UTILISATEURS\magot2\Donnée orbitrap\2023 02 Pommier Automne 2022\20230221\FMA-23-02-23-208-3.raw
	D:\COMPOUND DISCOVERER\UTILISATEURS\magot2\Donnée orbitrap\2023 02 Pommier Automne 2022\20230221\FMA-23-02-23-289-3.raw
	D:\COMPOUND DISCOVERER\UTILISATEURS\magot2\Donnée orbitrap\2023 02 Pommier Automne 2022\20230221\FMA-23-02-23-140-3.raw
	D:\COMPOUND DISCOVERER\UTILISATEURS\magot2\Donnée orbitrap\2023 02 Pommier Automne 2022\20230221\FMA-23-02-23-127-2.raw
	D:\COMPOUND DISCOVERER\UTILISATEURS\magot2\Donnée orbitrap\2023 02 Pommier Automne 2022\20230221\FMA-23-02-23-214-3.raw
	D:\COMPOUND DISCOVERER\UTILISATEURS\magot2\Donnée orbitrap\2023 02 Pommier Automne 2022\20230221\FMA-23-02-23-088-3.raw
	D:\COMPOUND DISCOVERER\UTILISATEURS\magot2\Donnée orbitrap\2023 02 Pommier Automne 2022\20230221\FMA-23-02-23-153-2.raw
	D:\COMPOUND DISCOVERER\UTILISATEURS\magot2\Donnée orbitrap\2023 02 Pommier Automne 2022\20230221\FMA-23-02-23-315-3.raw
	D:\COMPOUND DISCOVERER\UTILISATEURS\magot2\Donnée orbitrap\2023 02 Pommier Automne 2022\20230221\FMA-23-02-23-087-3.raw
	D:\COMPOUND DISCOVERER\UTILISATEURS\magot2\Donnée orbitrap\2023 02 Pommier Automne 2022\20230221\FMA-23-02-23-219-3.raw
	D:\COMPOUND DISCOVERER\UTILISATEURS\magot2\Donnée orbitrap\2023 02 Pommier Automne 2022\20230221\FMA-23-02-23-112-3.raw
	D:\COMPOUND DISCOVERER\UTILISATEURS\magot2\Donnée orbitrap\2023 02 Pommier Automne 2022\20230221\FMA-23-02-23-186-3.raw
	D:\COMPOUND DISCOVERER\UTILISATEURS\magot2\Donnée orbitrap\2023 02 Pommier Automne 2022\20230221\FMA-23-02-23-268-3.raw
	D:\COMPOUND DISCOVERER\UTILISATEURS\magot2\Donnée orbitrap\2023 02 Pommier Automne 2022\20230221\FMA-23-02-23-196-3.raw
	D:\COMPOUND DISCOVERER\UTILISATEURS\magot2\Donnée orbitrap\2023 02 Pommier Automne 2022\20230221\FMA-23-02-23-084-2.raw
	D:\COMPOUND DISCOVERER\UTILISATEURS\magot2\Donnée orbitrap\2023 02 Pommier Automne 2022\20230221\FMA-23-02-23-QC-18.raw
	D:\COMPOUND DISCOVERER\UTILISATEURS\magot2\Donnée orbitrap\2023 02 Pommier Automne 2022\20230221\FMA-23-02-23-083-2.raw
	D:\COMPOUND DISCOVERER\UTILISATEURS\magot2\Donnée orbitrap\2023 02 Pommier Automne 2022\20230221\FMA-23-02-23-209-3.raw
	D:\COMPOUND DISCOVERER\UTILISATEURS\magot2\Donnée orbitrap\2023 02 Pommier Automne 2022\20230221\FMA-23-02-23-153-3.raw
	D:\COMPOUND DISCOVERER\UTILISATEURS\magot2\Donnée orbitrap\2023 02 Pommier Automne 2022\20230221\FMA-23-02-23-263-3.raw
	D:\COMPOUND DISCOVERER\UTILISATEURS\magot2\Donnée orbitrap\2023 02 Pommier Automne 2022\20230221\FMA-23-02-23-071-2.raw
	D:\COMPOUND DISCOVERER\UTILISATEURS\magot2\Donnée orbitrap\2023 02 Pommier Automne 2022\20230221\FMA-23-02-23-201-3.raw
	D:\COMPOUND DISCOVERER\UTILISATEURS\magot2\Donnée orbitrap\2023 02 Pommier Automne 2022\20230221\FMA-23-02-23-239-3.raw
	D:\COMPOUND DISCOVERER\UTILISATEURS\magot2\Donnée orbitrap\2023 02 Pommier Automne 2022\20230221\FMA-23-02-23-129-3.raw
	D:\COMPOUND DISCOVERER\UTILISATEURS\magot2\Donnée orbitrap\2023 02 Pommier Automne 2022\20230221\FMA-23-02-23-055-2.raw
	D:\COMPOUND DISCOVERER\UTILISATEURS\magot2\Donnée orbitrap\2023 02 Pommier Automne 2022\20230221\FMA-23-02-23-026-3.raw
	D:\COMPOUND DISCOVERER\UTILISATEURS\magot2\Donnée orbitrap\2023 02 Pommier Automne 2022\20230221\FMA-23-02-23-319-3.raw
	D:\COMPOUND DISCOVERER\UTILISATEURS\magot2\Donnée orbitrap\2023 02 Pommier Automne 2022\20230221\FMA-23-02-23-338-3.raw
	D:\COMPOUND DISCOVERER\UTILISATEURS\magot2\Donnée orbitrap\2023 02 Pommier Automne 2022\20230221\FMA-23-02-23-128-3.raw
	D:\COMPOUND DISCOVERER\UTILISATEURS\magot2\Donnée orbitrap\2023 02 Pommier Automne 2022\20230221\FMA-23-02-23-183-3.raw
	D:\COMPOUND DISCOVERER\UTILISATEURS\magot2\Donnée orbitrap\2023 02 Pommier Automne 2022\20230221\FMA-23-02-23-247-2.raw
	D:\COMPOUND DISCOVERER\UTILISATEURS\magot2\Donnée orbitrap\2023 02 Pommier Automne 2022\20230221\FMA-23-02-23-339-2.raw
	D:\COMPOUND DISCOVERER\UTILISATEURS\magot2\Donnée orbitrap\2023 02 Pommier Automne 2022\20230221\FMA-23-02-23-214-2.raw
	D:\COMPOUND DISCOVERER\UTILISATEURS\magot2\Donnée orbitrap\2023 02 Pommier Automne 2022\20230221\FMA-23-02-23-145-2.raw
	D:\COMPOUND DISCOVERER\UTILISATEURS\magot2\Donnée orbitrap\2023 02 Pommier Automne 2022\20230221\FMA-23-02-23-QC-19.raw
	D:\COMPOUND DISCOVERER\UTILISATEURS\magot2\Donnée orbitrap\2023 02 Pommier Automne 2022\20230221\FMA-23-02-23-312-3.raw
	D:\COMPOUND DISCOVERER\UTILISATEURS\magot2\Donnée orbitrap\2023 02 Pommier Automne 2022\20230221\FMA-23-02-23-042-3.raw
	D:\COMPOUND DISCOVERER\UTILISATEURS\magot2\Donnée orbitrap\2023 02 Pommier Automne 2022\20230221\FMA-23-02-23-046-3.raw
	D:\COMPOUND DISCOVERER\UTILISATEURS\magot2\Donnée orbitrap\2023 02 Pommier Automne 2022\20230221\FMA-23-02-23-263-2.raw
	D:\COMPOUND DISCOVERER\UTILISATEURS\magot2\Donnée orbitrap\2023 02 Pommier Automne 2022\20230221\FMA-23-02-23-009-3.raw
	D:\COMPOUND DISCOVERER\UTILISATEURS\magot2\Donnée orbitrap\2023 02 Pommier Automne 2022\20230221\FMA-23-02-23-295-2.raw
	D:\COMPOUND DISCOVERER\UTILISATEURS\magot2\Donnée orbitrap\2023 02 Pommier Automne 2022\20230221\FMA-23-02-23-258-2.raw
	D:\COMPOUND DISCOVERER\UTILISATEURS\magot2\Donnée orbitrap\2023 02 Pommier Automne 2022\20230221\FMA-23-02-23-055-3.raw
	D:\COMPOUND DISCOVERER\UTILISATEURS\magot2\Donnée orbitrap\2023 02 Pommier Automne 2022\20230221\FMA-23-02-23-053-3.raw
	D:\COMPOUND DISCOVERER\UTILISATEURS\magot2\Donnée orbitrap\2023 02 Pommier Automne 2022\20230221\FMA-23-02-23-006-2.raw
	D:\COMPOUND DISCOVERER\UTILISATEURS\magot2\Donnée orbitrap\2023 02 Pommier Automne 2022\20230221\FMA-23-02-23-031-2.raw
	D:\COMPOUND DISCOVERER\UTILISATEURS\magot2\Donnée orbitrap\2023 02 Pommier Automne 2022\20230221\FMA-23-02-23-129-2.raw
	D:\COMPOUND DISCOVERER\UTILISATEURS\magot2\Donnée orbitrap\2023 02 Pommier Automne 2022\20230221\FMA-23-02-23-047-3.raw
	D:\COMPOUND DISCOVERER\UTILISATEURS\magot2\Donnée orbitrap\2023 02 Pommier Automne 2022\20230221\FMA-23-02-23-098-3.raw
	D:\COMPOUND DISCOVERER\UTILISATEURS\magot2\Donnée orbitrap\2023 02 Pommier Automne 2022\20230221\FMA-23-02-23-130-2.raw
	D:\COMPOUND DISCOVERER\UTILISATEURS\magot2\Donnée orbitrap\2023 02 Pommier Automne 2022\20230221\FMA-23-02-23-091-2.raw
	D:\COMPOUND DISCOVERER\UTILISATEURS\magot2\Donnée orbitrap\2023 02 Pommier Automne 2022\20230221\FMA-23-02-23-335-2.raw
	D:\COMPOUND DISCOVERER\UTILISATEURS\magot2\Donnée orbitrap\2023 02 Pommier Automne 2022\20230221\FMA-23-02-23-242-2.raw
	D:\COMPOUND DISCOVERER\UTILISATEURS\magot2\Donnée orbitrap\2023 02 Pommier Automne 2022\20230221\FMA-23-02-23-QC-20.raw
	D:\COMPOUND DISCOVERER\UTILISATEURS\magot2\Donnée orbitrap\2023 02 Pommier Automne 2022\20230221\FMA-23-02-23-171-2.raw
	D:\COMPOUND DISCOVERER\UTILISATEURS\magot2\Donnée orbitrap\2023 02 Pommier Automne 2022\20230221\FMA-23-02-23-061-3.raw
	D:\COMPOUND DISCOVERER\UTILISATEURS\magot2\Donnée orbitrap\2023 02 Pommier Automne 2022\20230221\FMA-23-02-23-096-2-bis.raw
	D:\COMPOUND DISCOVERER\UTILISATEURS\magot2\Donnée orbitrap\2023 02 Pommier Automne 2022\20230221\FMA-23-02-23-321-3-bis.raw
	D:\COMPOUND DISCOVERER\UTILISATEURS\magot2\Donnée orbitrap\2023 02 Pommier Automne 2022\20230221\FMA-23-02-23-052-2-bis.raw
	D:\COMPOUND DISCOVERER\UTILISATEURS\magot2\Donnée orbitrap\2023 02 Pommier Automne 2022\20230221\FMA-23-02-23-068-3-bis.raw
	D:\COMPOUND DISCOVERER\UTILISATEURS\magot2\Donnée orbitrap\2023 02 Pommier Automne 2022\20230221\FMA-23-02-23-074-3-bis.raw
	D:\COMPOUND DISCOVERER\UTILISATEURS\magot2\Donnée orbitrap\2023 02 Pommier Automne 2022\20230221\FMA-23-02-23-091-3-bis.raw
	D:\COMPOUND DISCOVERER\UTILISATEURS\magot2\Donnée orbitrap\2023 02 Pommier Automne 2022\20230221\FMA-23-02-23-312-3-bis.raw
	D:\COMPOUND DISCOVERER\UTILISATEURS\magot2\Donnée orbitrap\2023 02 Pommier Automne 2022\20230221\FMA-23-02-23-QC-21.raw
	D:\COMPOUND DISCOVERER\UTILISATEURS\magot2\Donnée orbitrap\2023 02 Pommier Automne 2022\20230224-AX pommier Automne 2022\AxPos\ID_01_POS.raw
	D:\COMPOUND DISCOVERER\UTILISATEURS\magot2\Donnée orbitrap\2023 02 Pommier Automne 2022\20230224-AX pommier Automne 2022\AxPos\ID_02_POS.raw
	D:\COMPOUND DISCOVERER\UTILISATEURS\magot2\Donnée orbitrap\2023 02 Pommier Automne 2022\20230224-AX pommier Automne 2022\AxPos\ID_03_POS.raw
	D:\COMPOUND DISCOVERER\UTILISATEURS\magot2\Donnée orbitrap\2023 02 Pommier Automne 2022\20230224-AX pommier Automne 2022\AxPos\ID_04_POS.raw
	D:\COMPOUND DISCOVERER\UTILISATEURS\magot2\Donnée orbitrap\2023 02 Pommier Automne 2022\20230224-AX pommier Automne 2022\AxPos\ID_05_POS.raw
	D:\COMPOUND DISCOVERER\UTILISATEURS\magot2\Donnée orbitrap\2023 02 Pommier Automne 2022\20230224-AX pommier Automne 2022\AxPos\ID_06_POS.raw
	D:\COMPOUND DISCOVERER\UTILISATEURS\magot2\Donnée orbitrap\2023 02 Pommier Automne 2022\20230224-AX pommier Automne 2022\AxPos\ID_07_POS.raw
	D:\COMPOUND DISCOVERER\UTILISATEURS\magot2\Donnée orbitrap\2023 02 Pommier Automne 2022\20230224-AX pommier Automne 2022\AxNeg_20230225175154\ID_01_NEG.raw
	D:\COMPOUND DISCOVERER\UTILISATEURS\magot2\Donnée orbitrap\2023 02 Pommier Automne 2022\20230224-AX pommier Automne 2022\AxNeg_20230225175154\ID_02_NEG.raw
	D:\COMPOUND DISCOVERER\UTILISATEURS\magot2\Donnée orbitrap\2023 02 Pommier Automne 2022\20230224-AX pommier Automne 2022\AxNeg_20230225175154\ID_03_NEG.raw
	D:\COMPOUND DISCOVERER\UTILISATEURS\magot2\Donnée orbitrap\2023 02 Pommier Automne 2022\20230224-AX pommier Automne 2022\AxNeg_20230225175154\ID_04_NEG.raw
	D:\COMPOUND DISCOVERER\UTILISATEURS\magot2\Donnée orbitrap\2023 02 Pommier Automne 2022\20230224-AX pommier Automne 2022\AxNeg_20230225175154\ID_05_NEG.raw
	D:\COMPOUND DISCOVERER\UTILISATEURS\magot2\Donnée orbitrap\2023 02 Pommier Automne 2022\20230224-AX pommier Automne 2022\AxNeg_20230225175154\ID_06_NEG.raw
	D:\COMPOUND DISCOVERER\UTILISATEURS\magot2\Donnée orbitrap\2023 02 Pommier Automne 2022\20230224-AX pommier Automne 2022\AxNeg_20230225175154\ID_07_POS.raw

------------------------------------------------------------------
Processing node 2: Select Spectra
------------------------------------------------------------------
1. Spectrum Properties Filter:
- Lower RT Limit:  0
- Upper RT Limit:  0
- First Scan:  0
- Last Scan:  0
- Ignore Specified Scans:  (not specified)
- Lowest Charge State:  0
- Highest Charge State:  0
- Min. Precursor Mass:  0 Da
- Max. Precursor Mass:  5000 Da
- Total Intensity Threshold:  0
- Minimum Peak Count:  1

2. Scan Event Filters:
- Mass Analyzer:  (not specified)
- MS Order:  Any
- Activation Type:  (not specified)
- Min. Collision Energy:  0
- Max. Collision Energy:  1000
- Scan Type:  Any
- Polarity Mode:  (not specified)
- MS1 Mass Range:  (not specified)
- FAIMS CV:  (not specified)

3. Peak Filters:
- S/N Threshold (FT-only):  3

4. Replacements for Unrecognized Properties:
- Unrecognized Charge Replacements:  1
- Unrecognized Mass Analyzer Replacements:  ITMS
- Unrecognized MS Order Replacements:  MS2
- Unrecognized Activation Type Replacements:  CID
- Unrecognized Polarity Replacements:  +
- Unrecognized MS Resolution@200 Replacements:  60000
- Unrecognized MSn Resolution@200 Replacements:  30000

5. General Settings:
- Precursor Selection:  Use MS(n - 1) Precursor
- Use Isotope Pattern in Precursor Reevaluation:  True
- Provide Profile Spectra:  Automatic
- Store Chromatograms:  False

------------------------------------------------------------------
Processing node 1: Align Retention Times (ChromAlign)
------------------------------------------------------------------
1. General Settings:
- Reference File:  (not specified)

------------------------------------------------------------------
Processing node 3: Detect Compounds
------------------------------------------------------------------
1. General Settings:
- Mass Tolerance [ppm]:  5 ppm
- Min. Peak Intensity:  200000
- Min. # Scans per Peak:  8
- Use Most Intense Isotope Only:  True

2. Trace Detection:
- Max. Number of Gaps to Correct:  1
- Min. Number of Adjacent Non-Zeros:  3

3. Peak Detection:
- Chromatographic S/N Threshold:  3
- Remove Baseline:  False
- Gap Ratio Threshold:  0.35
- Max. Peak Width [min]:  1
- Min. Relative Valley Depth:  0.4

4. Isotope Pattern Detection:
- Group Isotopes for:  Br; Cl
- Use Peak Quality for Isotope Grouping:  True
- Filter out Features with Bad Peaks Only:  True
- Zig-Zag Index Threshold:  0.2
- Jaggedness Threshold:  0.4
- Modality Threshold:  0.9
- Remove Potentially False Positive Isotopes:  True

5. Compound Detection:
- Ions:  [M+H]+1; [M+K]+1; [M+Na]+1; [M-H]-1
- Base Ions:  [M+H]+1; [M-H]-1
- Remove Singlets:  True

6. AcquireX Settings:
- Detect Persistent Background Ions:  False

------------------------------------------------------------------
Processing node 4: Group Compounds
------------------------------------------------------------------
1. General Settings:
- Mass Tolerance:  5 ppm
- RT Tolerance [min]:  0.5
- Align Peaks:  False
- Preferred Ions:  [M+H]+1; [M-H]-1
- Area Integration:  Most Common Ion

2. Peak Rating Contributions:
- Area Contribution:  5
- CV Contribution:  5
- FWHM to Base Contribution:  5
- Jaggedness Contribution:  5
- Modality Contribution:  5
- Zig-Zag Index Contribution:  5

3. Peak Rating Filter:
- Peak Rating Threshold:  4
- Number of Files:  20

------------------------------------------------------------------
Processing node 6: Fill Gaps
------------------------------------------------------------------
1. General Settings:
- Mass Tolerance:  5 ppm
- S/N Threshold:  1.5
- Use Real Peak Detection:  True
- Apply Restrictive Gap Filling:  True

------------------------------------------------------------------
Processing node 5: Apply SERRF QC Correction
------------------------------------------------------------------
1. General Settings:
- Min. QC Coverage [%]:  85
- Max. QC Area RSD [%]:  60
- Max. Corrected QC Area RSD [%]:  30
- Max. # Files Between QC Files:  40
- Correct Blank Files:  False
- # Batches:  2
- Interpolate Gap-filled QC Areas:  True

2. Random Forest Settings:
- # Trees:  10000

------------------------------------------------------------------
Processing node 7: Mark Background Compounds
------------------------------------------------------------------
1. General Settings:
- Max. Sample/Blank:  10
- Max. Blank/Sample:  0
- Hide Background:  True

------------------------------------------------------------------
Processing node 10: Assign Compound Annotations
------------------------------------------------------------------
1. General Settings:
- Mass Tolerance:  3 ppm

2. Data Sources:
- Data Source #1:  MassList Search
- Data Source #2:  mzVault Search
- Data Source #3:  Predicted Compositions
- Data Source #4:  ChemSpider Search
- Data Source #5:  (not specified)
- Data Source #6:  Metabolika Search
- Data Source #7:  (not specified)

3. Scoring Rules:
- Use mzLogic:  True
- Use Spectral Distance:  True
- SFit Threshold:  20
- SFit Range:  20

4. Reprocessing:
- Clear Names:  False

------------------------------------------------------------------
Processing node 15: Generate Molecular Networks
------------------------------------------------------------------
1. Spectral Similarity:
- Use Full MSn Tree:  True
- Match Mass Shift:  True
- Match Transformations:  True
- Variate Transformations:  False
- S/N Threshold:  3
- Mass Tolerance:  3 ppm
- Min. Fragment m/z:  50

2. Transformations:
- Phase I:
	Dehydration (H2 O -> )
	Desaturation (H2 -> )
	Hydration ( -> H2 O)
	Nitro Reduction (O2 -> H2)
	Oxidation ( -> O)
	Oxidative Deamination to Alcohol (H2 N -> H O)
	Oxidative Deamination to Ketone (H3 N -> O)
	Oxidative Debromination (Br -> H O)
	Oxidative Dechlorination (Cl -> H O)
	Oxidative Defluorination (F -> H O)
	Reduction ( -> H2)
	Reductive Debromination (Br -> H)
	Reductive Dechlorination (Cl -> H)
	Reductive Defluorination (F -> H)
	Thiourea to Urea (S -> O)
- Phase II:
	Acetylation (H -> C2 H3 O)
	Arginine Conjugation (H O -> C6 H13 N4 O2)
	Cysteine Conjugation 1 (H -> C3 H6 N O2 S)
	Cysteine Conjugation 2 ( -> C3 H7 N O2 S)
	Glucoside Conjugation (H -> C6 H11 O5)
	Glucuronide Conjugation (H -> C6 H9 O6)
	Glutamine Conjugation (H O -> C5 H9 N2 O3)
	Glycine Conjugation (H O -> C2 H4 N O2)
	GSH Conjugation (on Bromine) (Br -> C10 H16 N3 O6 S)
	GSH Conjugation (on Chlorine) (Cl -> C10 H16 N3 O6 S)
	GSH Conjugation (on Fluorine) (F -> C10 H16 N3 O6 S)
	GSH Conjugation 1 ( -> C10 H15 N3 O6 S)
	GSH Conjugation 2 ( -> C10 H17 N3 O6 S)
	Methylation (H -> C H3)
	Ornitine Conjugation (H O -> C5 H11 N2 O2)
	Palmitoyl Conjugation (H -> C16 H31 O)
	Stearyl Conjugation (H -> C18 H35 O)
	Sulfation (H -> H O3 S)
	Taurine Conjugation (H O -> C2 H6 N O3 S)
- Others:  (not specified)
- Max. # Phase II:  2
- Max. # All Steps:  3

3. Applied View Filters:
- Require Transformation:  False
- Require MSn:  True
- Min. MSn Score:  50
- Min. MSn Coverage:  70
- Min. Fragments:  10

4. Applied Thresholds:
- Require Transformation:  False
- Require MSn:  False
- Min. MSn Score:  30
- Min. MSn Coverage:  50
- Min. Fragments:  4

------------------------------------------------------------------
Processing node 11: Predict Compositions
------------------------------------------------------------------
1. Prediction Settings:
- Mass Tolerance:  3 ppm
- Min. Element Counts:  C2 H3
- Max. Element Counts:  C90 H190 Br3 Cl4 N30 O50 P S5
- Min. RDBE:  0
- Max. RDBE:  80
- Min. H/C:  0.5
- Max. H/C:  3
- Max. # Candidates:  20
- Max. # Internal Candidates:  500

2. Pattern Matching:
- Intensity Tolerance [%]:  30
- Intensity Threshold [%]:  0.1
- S/N Threshold:  3
- Min. Spectral Fit [%]:  30
- Min. Pattern Cov. [%]:  90
- Use Dynamic Recalibration:  True

3. Fragments Matching:
- Use Fragments Matching:  False
- Mass Tolerance:  5 ppm
- S/N Threshold:  3

------------------------------------------------------------------
Processing node 13: Search Mass Lists
------------------------------------------------------------------
1. Search Settings:
- Mass Lists:  Sucre_acyle2_FMA.massList|Malus.massList|Lotus_Malus.massList
- Mass Tolerance:  3 ppm
- Use Retention Time:  False
- RT Tolerance [min]:  2

------------------------------------------------------------------
Processing node 14: Search mzVault
------------------------------------------------------------------
1. Search Settings:
- mzVault Library:  Standards commerciaux (mode négatif)04012023.db|Standards commerciaux (mode positif).db|pommier juliette annotation janvier 2022RL.db|POMMIER Aline 425 metabolites Terance avec ID V1-2 29-03-2023.db|POMMIER Aline Bon cosmic Terance avec ID V1-2 29-03-2023.db
- Max. # Results:  10
- Match Factor Threshold:  50
- Search Algorithm:  HighChem HighRes
- Match Analyzer Type:  True
- IT Fragment Mass Tolerance:  0.4 Da
- FT Fragment Mass Tolerance:  10 ppm
- Use Retention Time:  False
- Precursor Mass Tolerance:  5 ppm
- Apply Intensity Threshold:  False
- Match Ionization Method:  False
- Ion Activation Energy Tolerance:  20
- Match Ion Activation Energy:  Any
- Match Ion Activation Type:  False
- Compound Classes:  All
- Remove Precursor Ion:  True
- RT Tolerance [min]:  2

------------------------------------------------------------------
Processing node 8: Differential Analysis
------------------------------------------------------------------
1. General Settings:
- Log10 Transform Values:  True

2. Peak Rating Contributions:
- Update Peak Rating:  True
- Area Contribution:  5
- CV Contribution:  5
- FWHM to Base Contribution:  5
- Jaggedness Contribution:  5
- Modality Contribution:  5
- Zig-Zag Index Contribution:  5

------------------------------------------------------------------
Processing node 9: Descriptive Statistics
------------------------------------------------------------------
No parameters
